# Supplementary material for: Silicon’s Influence on Polyphenol and Flavonoid Profiles in Pea (Pisum sativum L.) under Cadmium Exposure in Hydroponics: A Study of Metabolomics, Extraction Efficacy, and Antimicrobial Properties of Extracts
Source: ACS Omega. 2024 Mar 18;9(13):14899–910. doi: 10.1021/acsomega.3c08327 (PMC10993280; doi:10.1021/acsomega.3c08327)
Supplement: Supplementary file 2 — ao3c08327_si_002.xlsx [file ao3c08327_si_002.xlsx]

## Sheet: Arkusz1
	Control root		1 mM Si root		2 mM Si root		50 µmol Cd root		1 mM Si 50 µmol Cd root		2 mM Si 50 µmol Cd root		Control shoot		1 mM Si shoot		2 mM Si shoot		50 µmol Cd shoot		1 mM Si 50 µmol Cd shoot		2 mM Si 50 µmol Cd shoot		Control pod		1 mM Si pod		2 mM Si pod
	C[ug/ml]
	pH = 6 SFE
Flavon	0,0147 ± 0,0004		0,0033 ± 0,0003		0,0032 ± 0,0002		LOD		0,0012 ± 0,0000		0,0029 ± 0,0001		0,0103 ± 0,0007		0,0118 ± 0,0002		0,0084 ± 0,0000		LOD		0,0008 ± 0,0000		0,0052 ± 0,0001		0,0321 ± 0,0004		LOD		0,0279 ± 0,0002
Hesperidin	0,0613 ± 0,0004		-		0,1381 ± 0,0021		LOD		LOD		LOD		-		-		-		LOD		LOD		LOD		LOD		-		-
Chlorogenic acid	0,0613 ± 0,0039		0,1786 ± 0,0015		0,1478 ± 0,0046		0,0131 ± 0,0001		0,0301 ± 0,0001		0,0653 ± 0,0025		0,0863 ± 0,0018		0,0934 ± 0,0028		0,1998 ± 0,0024		0,0450 ± 0,0002		0,0353 ± 0,0001		0,0249 ± 0,0002		0,6218 ± 0,0259		-		0,0406 ± 0,0018
Gallic acid	-		-		-		-		-		-		-		-		-		-		-		-		-		-		-
Caffeic acid	LOD		LOD		LOD		LOD		-		LOD		LOD		LOD		LOD		LOD		LOD		LOD		LOD		-		-
Ferulic acid	0,0288 ± 0,0008		-		0,0115 ± 0,0008		-		-		LOD		-		0,0489 ± 0,0030		0,0964 ± 0,0009		-		-		0,0032 ± 0,0001		0,0262 ± 0,0005		-		-
Sinapic acid	0,0094 ± 0,0001		-		LOD		-		LOD				LOD		0,0011 ± 0,0001		-		LOD		-		-		-		-		-
Catechin	-		-		-		-		-		-		0,0082 ± 0,0001		-		-		-		-		-		-		-		-
Biochanin a	-		-		-		-		-		-		LOD		-		LOD		-		LOD		LOD		-		-		-
Esculin	LOD		LOD		LOD		LOD		-		-		LOD		LOD		-		-		LOD		-		-		-		-
Quercetin	-		0,1031 ± 0,0003		-		0,0251 ± 0,0023		-		0,3755 ± 0,0051		LOD		LOD		0,0216 ± 0,0025		-		0,2725 ± 0,0005		LOD		-		-		-
Rutin	0,0257 ± 0,0003		0,0249 ± 0,0005		0,0031 ± 0,0001		0,0108 ± 0,0003		LOD		LOD		0,0035 ± 0,0147		LOD		LOD		LOD		LOD		LOD		0,1136 ± 0,0002		0,0277 ± 0,0017		LOD
Luteolin	LOD		LOD		LOD		LOD		LOD		LOD		LOD		LOD		-		LOD		LOD		LOD		LOD		LOD		LOD
Apigenin	LOD		0,0014 ± 0,0001		-		-		LOD		-		-		-		-		-		LOD		LOD		LOD		-		LOD
Salicylic acid	0,1248 ± 0,0014		0,1220 ± 0,0007		0,0459 ± 0,0003		0,1619 ± 0,0017		0,5706 ± 0,0007		0,2218 ± 0,0042		0,0062 ± 0,0003		LOD		0,0442 ± 0,0002		1,3186 ± 0,0139		1,5036 ± 0,0202		0,6479 ± 0,0024		0,0108 ± 0,0009		0,0062 ± 0,0001		0,0064 ± 0,0001
	pH = 6 ASE
Flavon	0,0029 ± 0,0003		LOD		LOD		LOD		LOD		LOD		LOD		0,0020 ± 0,0001		LOD		LOD		LOD		LOD		LOD		LOD		LOD
Hesperidin	0,0049 ± 0,0000		LOD		LOD		LOD		LOD		LOD		-		-		LOD		LOD		LOD		LOD		-		LOD		LOD
Chlorogenic acid	0,1116 ± 0,,142		0,0141 ± 0,0003		-		0,0042 ± 0,0003		LOD		LOD		0,0212 ± 0,0010		0,0302 ± 0,0004		0,0026 ± 0,0000		0,0145 ± 0,0002		LOD		0,0277 ± 0,0004		0,0117 ± 0,0001		LOD		0,0085 ± 0,0009
Gallic acid	-		LOD		-		-		-		-		-		-		-		-		-		-		-		-		-
Caffeic acid	-		LOD		LOD		LOD		LOD		LOD		LOD		LOD		-		LOD		LOD		LOD		LOD		-		LOD
Ferulic acid	-		LOD		0,0027 ± 0,0001		-		LOD		LOD		LOD		0,0031 ± 0,0001		LOD		0,0279 ± 0,0008		0,0109 ± 0,0010		0.016		LOD		-		LOD
Sinapic acid	-		-		LOD		LOD		LOD		LOD		LOD		0,0012 ± 0,0003		LOD		LOD		LOD		LOD		LOD		-		LOD
Catechin	-		-		-		-		-		-		-		-		-		-		-		-		-		-		LOD
Biochanin a	-		-		LOD		LOD		LOD		LOD		-		-		LOD		0,0005 ± 0,0001		-		LOD		-		-		-
Esculin	LOD		LOD		LOD		LOD		LOD		LOD		LOD		LOD		LOD		LOD		LOD		-		-		-		LOD
Quercetin	LOD		LOD		-		-		LOD		LOD		-		LOD		-		0,0484 ± 0,0012		0,0236 ± 0,0005		LOD		LOD		-		-
Rutin	0,0065 ± 0,0000		LOD		LOD		-		LOD		LOD		LOD		LOD		LOD		LOD		LOD		LOD		LOD		LOD		LOD
Luteolin	LOD		LOD		LOD		LOD		LOD		LOD		LOD		LOD		LOD		LOD		LOD		LOD		-		-		LOD
Apigenin	LOD		LOD		LOD		-		LOD		-		-		-		-		LOD		-		LOD		-		-		-
Salicylic acid	0,0121 ± 0,0003		LOD		LOD		LOD		0,0269 ± 0,0002		LOD		LOD		LOD		LOD		0,3950 ± 0,0059		0,2691 ± 0,0114		0,5350 ± 0,0094		LOD		-		LOD
	pH = 6 MAC
Flavon	LOD		LOD		0,0016 ± 0,0001		LOD		0,0105 ± 0,0000		LOD		LOD		LOD		LOD		LOD		LOD		LOD		LOD		LOD		LOD
Hesperidin	0,0353 ± 0,0009		LOD		0,0783 ± 0,0030		LOD		LOD		LOD		LOD		LOD		LOD		LOD		LOD		LOD		LOD		LOD		LOD
Chlorogenic acid	0,0025 ± 0,0001		LOD		0,0090 ± 0,0001		LOD		0,0097 ± 0,0001		-		-		0,0026 ± 0,0000		LOD		0,0051 ± 0,0001		LOD		LOD		LOD		LOD		LOD
Gallic acid	-		-		-		-		-		-		-		-		-		-		-		-		-		-		-
Caffeic acid	LOD		LOD		LOD		LOD		-		-		LOD		LOD		LOD		-		-		-		-		LOD		LOD
Ferulic acid	LOD		LOD		-		-		-		-		-		LOD		-		-		-		-		-		-		-
Sinapic acid	LOD		LOD		LOD		LOD		-		-		-		LOD		-		-		-		-		-		-		-
Catechin	-		-		-		-		-		-		-		-		-		-		-		-		-		-		-
Biochanin a	-		-		-		-		-		-		-		-		-		-		-		-		-		-		LOD
Esculin	LOD		LOD		LOD		LOD		-		-		LOD		LOD		LOD		-		-		-		LOD		-		LOD
Quercetin	-		LOD		-		LOD		-		-		LOD		LOD		-		-		-		-		-		-		-
Rutin	0,0244 ± 0,0031		0,0794 ± 0,0004		0,10001 ± 0,0005		LOD		LOD		LOD		LOD		LOD		LOD		LOD		LOD		LOD		LOD		LOD		LOD
Luteolin	LOD		-		-		-		-		-		-		-		-		-		-		-		LOD		-		-
Apigenin	LOD		LOD		-		-		-		-		-		-		-		-		-		-		-		-		-
Salicylic acid	0,0004 ± 0,0000		0,0026 ± 0,0001		LOD		0,0044 ± 0,0004		0,2080 ± 0,0029		LOD		LOD		LOD		-		0,2312 ± 0,0388		0,2464 ± 0,0061		0,1330 ± 0,0004		LOD		LOD		LOD
	pH = 5 SFE
Flavon	LOD		LOD		LOD		LOD		LOD		LOD		LOD		LOD		LOD		LOD		LOD		LOD		LOD		LOD		LOD
Hesperidin	LOD		LOD		LOD		0,0136 ± 0,0012		LOD		LOD		-		-		LOD		LOD		-		LOD		-		LOD		-
Chlorogenic acid	-		0,0084 ± 0,0006		0,0161 ± 0,0003		0,0077 ± 0,0004		0,03222 ± 0,0020		0,0571 ± 0,0018		-		0,0094 ± 0,0008		-		LOD		0,0124 ± 0,0000		-		0,0137 ± 0,0000		0,0101 ± 0,0003		-
Gallic acid	-		-		-		-		-		-		-		-		-		-		-		-		-		-		-
Caffeic acid	-		LOD		LOD		-		-		LOD		LOD		LOD		LOD		-		-		LOD		-		LOD		-
Ferulic acid	-		0,0100 ± 0,0039		0,0589 ± 0,0029		0,0399 ± 0,0018		0,0668 ± 0,0020		-		0,0088 ± 0,0013		0,0397 ± 0,0009		0,0845 ± 0,0025		0,03560 ± 0,0016		0,0604 ± 0,0006		0,0492 ± 0,0012		-		0,0046 ± 0,0002		0,0241 ± 0,0009
Sinapic acid	-		-		-		-		-		-		-		-		-		-		-		-		-		-		-
Catechin	-		-		-		-		-		-		-		-		-		-		-		-		-		-		-
Biochanin a	LOD		LOD		LOD		-		-		-		-		-		-		0,0224 ± 0,0007		-		0,0164 ± 0,0010		-		-		-
Esculin	-		LOD		LOD		-		LOD		-		-		-		LOD		LOD		LOD		-		-		-		-
Quercetin	-		-		0,1519 ± 0,0033		0,1275 ± 0,0002		0,2401 ± 0,0063		0,2645 ± 0,0034		-		LOD		0,0526 ± 0,0043		0,2414 ± 0,0115		0,2858 ± 0,0089		0,0676 ± 0,0010		0,0155 ± 0,0006		-		-
Rutin	LOD		LOD		LOD		-		LOD		LOD		LOD		LOD		-		LOD		LOD		LOD		LOD		LOD		LOD
Luteolin	-		-		LOD		-		LOD		LOD		LOD		-		-		LOD		LOD		LOD		LOD		-		-
Apigenin	LOD		LOD		LOD		-		LOD		LOD		LOD		LOD		-		LOD		LOD		LOD		-		LOD		LOD
Salicylic acid	LOD		0,0529 ± 0,0016		0,0842 ± 0,0042		0,0061 ± 0,0011		0,2345 ± 0,0027		LOD		0,0156 ± 0,0008		LOD		-		0,4331 ± 0,0092		0,8311 ± 0,0102		0,34920 ± 0,0044		0,0077 ± 0,0004		0,0079 ± 0,0004		0,0272 ± 0,0038
	pH = 5 ASE
Flavon	0,0097 ± 0,0002		0,0153 ± 0,0010		0,0231 ± 0,0013		0,0491 ± 0,0003		0,0146 ± 0,0002		0,0482 ± 0,0001		0,0074 ± 0,0000		0,0107 ± 0,0002		0,0075 ± 0,0002		0,0159 ± 0,0001		0,0159 ± 0,0003		0,0353 ± 0,0004		00094 ± 0,0006		0,0159 ± 0,0003		0,0165 ± 0,0001
Hesperidin	LOD		-		LOD		0,0335 ± 0,0013		LOD		0,0124 ± 0,0001		-		-		-		-		-		LOD		-		-		-
Chlorogenic acid	0,0066 ± 0,0001		0,0072 ± 0,0001		0,0142 ± 0,0006		0,0324 ± 0,0020		0,0048 ± 0,0002		0,0380 ± 0,0002		-		-		0,0037 ± 0,0001		-		0,0033 ± 0,0001		-		0,0031 ± 0,0004		-		-
Gallic acid	-		-		-		-		-		-		-		-		-		-		-		-		-		-		-
Caffeic acid	LOD		LOD		-		LOD		-		LOD		-		-		LOD		LOD		-		LOD		-		-		LOD
Ferulic acid	-		-		-		0,0203 ± 0,0003		0,0126 ± 0,0010		-		-		0,0241 ± 0,0002		-		0,0084 ± 0,0006		0,0156 ± 0,0003		0,0286 ± 0,0011		-		LOD		LOD
Sinapic acid	-		LOD		-		LOD		-		-		-		-		-		LOD		-		LOD		-		LOD		LOD
Catechin	-		-		-		-		-		-		-		-		-		-		-		-		-		-		-
Biochanin a	LOD		LOD		LOD		-		LOD		-		-		-		-		0,0128 ± 0,0003		-		0,0078 ± 0,0001		-		-		-
Esculin	LOD		LOD		LOD		LOD		LOD		-		LOD		LOD		LOD		LOD		LOD		LOD		LOD		-		-
Quercetin	0,1930 ± 0,0036		0,0194 ± 0,0001		0,4339 ± 00081		0,1318 ± 0,0003		0,1937 ± 0,0007		0,6090 ± 0,0040		0,0144 ± 0,0001		0,0399 ± 0,0011		0,1206 ± 0,0004		0,1508 ± 0,0060		0,1709 ± 0,0024		1,8704 ± 0,0087		LOD		-		-
Rutin	LOD		LOD		LOD		LOD		-		LOD		LOD		LOD		LOD		LOD		LOD		LOD		LOD		LOD		LOD
Luteolin	LOD		LOD		LOD		LOD		LOD		LOD		LOD		LOD		LOD		LOD		LOD		LOD		LOD		LOD		LOD
Apigenin	LOD		LOD		LOD		LOD		LOD		LOD		-		-		LOD		LOD		LOD		LOD		LOD		-		LOD
Salicylic acid	0,0200 ± 0,0005		0,0465 ± 0,0000		0,0205 ± 0,0006		LOD		0,1042 ± 0,0003		LOD		0,0113 ± 0,0010		LOD		LOD		0,2514 ± 0,0011		0,5358 ± 0,0033		0,1953 ± 0,0009		0,0101 ± 0,0004		0,0122 ± 0,0004		0,0281 ± 0,0033
	pH = 5 MAC
Flavon	LOD		0,0009 ± 0,0000		LOD		LOD		0,0039 ± 0,0000		0,0266 ± 0,0002		0,0032 ± 0,0002		0,0052 ± 0,0002		LOD		0,0050 ± 0,0002		LOD		LOD		0,0009 ± 0,0000		LOD		LOD
Hesperidin	LOD		LOD		LOD		0,0070 ± 0,0001		-		0,0314 ± 0,0001		-		-		-		0,0073 ± 0,0003		LOD		LOD		-		LOD		-
Chlorogenic acid	0,0481 ± 0,0004		-		-		0,0268 ± 0,0003		-		0,0367 ± 0,0002		0,0052 ± 0,0000		-		0,0007 ± 0,0000		0,0650 ± 0,0006		LOD		-		0,0013 ± 0,0002		0,0048 ± 0,0004		0,0521 ± 0,0001
Gallic acid	-		-		-		-		-		-		-		-		-		-		-		-		-		-		-
Caffeic acid	-		LOD		LOD		LOD		LOD		-		LOD		-		LOD		LOD		-		-		-		-		LOD
Ferulic acid	0,0497 ± 0,0003		0,0247 ± 0,0014		0,0199 ± 0,0008		LOD		0,0285 ± 0,0012		-		LOD		0,0073 ± 0,0004		0,0232 ± 0,0000		-		-		-		-		LOD		0,0085 ± 0,0005
Sinapic acid	LOD		-		0,0096 ± 0,0003		-		LOD		-		LOD		LOD		LOD		-		-		-		-		LOD		LOD
Catechin	0,0097 ± 0,0001		-		-		-		-		-		-		-		-		-		-		-		-		-		-
Biochanin a	-		-		-		-		0,0107 ± 0,0001		-		-		-		-		-		-		0,0104 ± 0,0002		-		-		-
Esculin	LOD		LOD		LOD		-		LOD		LOD		LOD		LOD		LOD		-		LOD		LOD		LOD		LOD		LOD
Quercetin	0,1908 ± 0,0013		0,2292 ± 0,0007		0,1966 ± 0,0024		0,0760 ± 0,0016		0,0441 ± 0,0014		0,0943 ± 0,0015		0,0706 ± 0,0007		0,0936 ± 0,0003		0,0712 ± 0,0002		0,1217 ± 0,0008		0,2459 ± 0,0009		0,0628 ± 0,0005		0,0258 ± 0,0003		LOD		0,0212 ± 0,0013
Rutin	LOD		LOD		LOD		LOD		LOD		LOD		LOD		LOD		LOD		LOD		LOD		LOD		LOD		LOD		LOD
Luteolin	LOD		LOD		LOD		LOD		LOD		LOD		LOD		LOD		LOD		LOD		LOD		LOD		-		-		LOD
Apigenin	LOD		LOD		LOD		LOD		LOD		LOD		LOD		LOD		-		LOD		LOD		LOD		LOD		LOD		-
Salicylic acid	LOD		0,0325 ± 0,0005		0,0257 ± 0,0005		LOD		0,1739 ± 0,0077		LOD		0,0059 ± 0,0005		LOD		LOD		LOD		0,6405 ± 0,0050		0,2291 ± 0,0008		0,0118 ± 0,0011		0,0123 ± 0,0002		LOD
	pH = 4 SFE
Flavon	-		-		-		-		-		-		LOD		-		-		-		-		-		-		-		-
Hesperidin	LOD		LOD		LOD		LOD		LOD		LOD		-		-		-		-		-		-		-		-		-
Chlorogenic acid	-		-		-		-		-		-		-		-		-		-		-		-		-		-		-
Gallic acid	-		-		-		-		-		-		-		-		-		-		-		-		-		-		-
Caffeic acid	-		-		-		-		-		-		-		-		-		-		-		-		-		-		-
Ferulic acid	0,0272 ± 0,0021		-		-		-		-		-		-		-		-		-		-		-		-		-		-
Sinapic acid	0,0124 ± 0,0000		0,0155 ± 0,0004		-		-		-		-		-		-		-		-		-		-		-		-		-
Catechin	-		-		-		-		-		-		-		-		-		-		-		-		-		-		-
Biochanin a	0,0032 ± 0,0001		0,0139 ± 0,0000		0,0129 ± 0,0008		LOD		0,0001 ± 0,0000		0,0428 ± 0,0016		-		LOD		-		-		-		LOD		-		-		LOD
Esculin	-		-		-		-		-		-		-		-		-		-		-		-		-		-		-
Quercetin	-		-		-		-		-		-		-		-		-		-		-		-		-		-		-
Rutin	-		-		-		-		-		-		-		-		-		-		-		-		-		-		-
Luteolin	-		-		-		-		-		-		-		-		-		-		-		-		LOD		-		-
Apigenin	-		-		-		-		-		-		-		-		-		-		-		-		-		-		-
Salicylic acid	0,4373 ± 0,0085		0,6084 ± 0,0116		0,4500 ± 0,0271		0,2195 ± 0,0090		0,1502 ± 0,0043		0,1540 ± 0,0003		0,0700 ± 0,0049		0,0886 ± 0,0012		0,0479 ± 0,0037		0,3485 ± 0,0036		0,1177 ± 0,0031		0,0478 ± 0,0003		0,0443 ± 0,0005		0,0418 ± 0,0016		0,0683 ± 0,0058
	pH = 4 ASE
Flavon	-		-		-		-		-		-		-		-		-		-		-		-		-		-		-
Hesperidin	-		-		-		-		-		-		-		-		-		-		-		-		-		-		-
Chlorogenic acid	-		-		-		-		-		-		-		-		-		-		-		-		-		-		-
Gallic acid	-		-		-		-		-		-		-		-		-		-		-		-		-		-		-
Caffeic acid	-		-		-		-		-		-		-		-		-		-		-		-		-		-		-
Ferulic acid	-		-		-		-		-		-		-		-		-		-		-		-		-		-		-
Sinapic acid	-		-		-		-		-		-		-		-		-		-		-		-		-		-		-
Catechin	-		-		-		-		-		-		-		-		-		-		-		-		-		-		-
Biochanin a	-		LOD		LOD		LOD		LOD		LOD		LOD		LOD		LOD		-		-		LOD		-		-		LOD
Esculin	-		-		-		-		-		-		-		-		-		-		-		-		-		-		-
Quercetin	-		-		-		-		-		-		-		-		-		-		-		-		-		-		-
Rutin	-		-		-		-		-		-		-		-		-		-		-		-		-		-		-
Luteolin	-		-		-		-		-		-		-		-		-		-		-		-		-		-		-
Apigenin	-		-		-		-		-		-		-		-		-		-		-		-		-		-		-
Salicylic acid	LOD		0,3816 ± 0,0018		0,2535 ± 0,0035		0,1633 ± 0,0072		0,0901 ± 0,0009		0,1192 ± 0,0041		0,0295 ± 0,0004		0,0462 ± 0,0008		0,0313 ± 0,0006		0,2167 ± 0,0078		0,0610 ± 0,0036		0,0167 ± 0,0017		0,0138 ± 0,0009		0,0301 ± 0,0019		0,0386 ± 0,0003
	pH = 4 MAC
Flavon	-		-		-		LOD		LOD		LOD		-		-		-		-		-		-		-		-		-
Hesperidin	-		-		LOD		-		LOD		LOD		-		-		-		-		-		-		-		-		-
Chlorogenic acid	-		-		-		-		-		-		-		-		-		-		-		-		-		-		-
Gallic acid	-		-		-		-		-		-		-		-		-		-		-		-		-		-		-
Caffeic acid	-		-		-		-		-		-		-		-		-		-		-		-		-		-		-
Ferulic acid	-		-		-		-		-		-		-		-		-		-		-		-		-		-		-
Sinapic acid	-		-		-		-		-		-		-		-		-		-		-		-		-		-		-
Catechin	-		-		-		-		-		-		-		-		-		-		-		-		-		-		-
Biochanin a	-		LOD		LOD		LOD		0,00422 ± 0,0000		0,0049 ± 0,0001		-		LOD		-		-		-		LOD		LOD		LOD		-
Esculin	-		-		-		-		-		-		-		-		-		-		-		-		-		-		-
Quercetin	-		-		-		-		-		-		-		-		-		-		-		-		-		-		-
Rutin	-		-		-		-		-		-		-		-		-		-		-		-		-		-		-
Luteolin	-		-		-		-		-		-		-		-		-		-		-		-		-		-		-
Apigenin	-		-		-		-		-		-		-		-		-		-		-		-		-		-		-
Salicylic acid	LOD		0,3260 ± 0,0063		0,2623 ± 0,0061		0,1758 ± 0,0000		0,1270 ± 0,0007		0,1221 ± 0,0016		0,0253 ± 0,0003		0,0495 ± 0,0005		0,0289 ± 0,0008		0,2499 ± 0,0004		0,0836 ± 0,0000		0,0215 ± 0,0004		0,0204 ± 0,0011		0,0287 ± 0,0002		0,0493 ± 0,0007
